# Supplementary material for: The True Nature of Tricalcium Phosphate Used as Food Additive (E341(iii))
Source: Nanomaterials (Basel). 2023 Jun 8;13(12):1823. doi: 10.3390/nano13121823 (PMC10303396; doi:10.3390/nano13121823)
Supplement: Supplementary file 1 [file nanomaterials-13-01823-s001.zip]

Archive with 1 entries (1 files):
- nanomaterials-2407627-supplementary.pdf
